# Supplementary material for: Maternal Nutrient Restriction Alters Ca2+ Handling Properties and Contractile Function of Isolated Left Ventricle Bundles in Male But Not Female Juvenile Rats
Source: PLoS One. 2015 Sep 25;10(9):e0138388. doi: 10.1371/journal.pone.0138388 (PMC4583465; doi:10.1371/journal.pone.0138388)
Supplement: S1 Dataset — (XLSX) [file pone.0138388.s001.xlsx]

## Sheet: Dam weights
Control									NR
Dam		1	2	3	4	5			Dam		1	2	3	4	5
day	0	211	196	194	227	189			Day	0	184	188	206	175	192
	1	215	198	198	231	196				1	188	197	208	180	197
	2	219	203	203	234	201				2	193	194	216	187	202
	3	225	210	210	243	204				3	197	196	214	192	203
	4	226	213	212	244	206				4	200	198	216	197	205
	5	228	202	215	246	210				5	202	191	217	199	204
	6	231	210	217	246	213				6	204	194	219	200	206
	7	233	213	213	251	214				7	204	191	220	205	207
	8	233	217	215	251	218				8	209	198	224	206	210
	9	235	218	216	253	219				9	211	199	229	212	215
	10	233	224	220	255	221				10	212	199	228	217	217
	11	236	234	224	262	226				11	217	204	224	221	216
	12	238	234	226	266	231				12	220	205	228	225	219
	13	239	231	230	268	234				13	221	206	235	226	223
	14	243	235	233	273	241				14	226	212	237	226	224
	15	246	238	236	273	244				15	221	208	232	219	219
	16	251	248	238	278	249				16	220	207	232	220	218
	17	255	253	250	284	255				17	220	208	232	220	218
	18	264	270	260	300	264				18	222	209	234	223	220
	19	272	281	270	307	274				19	224	212	235	226	223
	20	281	291	282	315	283				20	226	212	235	230	225
	21	292	300	294	321	288				21	229	213	240	233	228

## Sheet: Pup birthweights
DAM	CONTROL		DAM	NR
1	5.7		1	4.2
1	5.7		1	3.6
1	5.3		1	4
1	5.8		1	4.1
1	5.5		1	4.3
1	5.5		1	4.1
1	5.5		1	4
1	5.8		1	4.1
1	6		1	4.5
1	5.4		1	4.2
1	5.5		2	4.7
2	6.1		2	4.6
2	6		2	4.2
2	5.8		2	4.5
2	5.9		2	4.2
2	6.1		2	4.5
2	5.7		2	4.9
2	5.5		2	4.6
2	5.8		2	3.9
2	5.9		2	4.2
2	5.7		2	4.2
2	6.1		2	4.5
3	6.3		2	4.5
3	5.1		3	4.1
3	6		3	4.3
3	5.5		3	4.1
3	6		3	4.4
3	6		3	4.5
3	6.1		3	4.4
3	5.9		3	4.5
3	6.2		3	4.3
3	5.2		3	4.4
4	5.6		3	4.7
4	5.7		3	4
4	5.7		3	4.4
4	5.6		3	5.4
4	5.6		4	5.3
4	4.9		4	5.2
4	5.4		4	4.8
4	5.2		4	4.8
4	5.4		4	4.9
5	5.4		4	5.5
5	5.3		4	5.6
5	5.2		4	5.2
5	4.8		4	5.7
5	4.8		5	5.2
5	4.9		5	5.4
5	5.5		5	5
5	5.6		5	5.2
5	5.2		5	5.1
5	5.7		5	5.1
			5	4.9

## Sheet: Physiology
treatment	DAM	PUP	sex	Body weight	Heart weight	pCa50	Hill coefficient	Max force	max/CSA	L5/max	L10/max	L20/max	L30/max	L40/max		Treatment: 1=control, 2=IUGR
1	1	1	1	256.3	0.9661	5.311	-1.527	0.26	8.6173	21.9231	29.6154	56.5385	80.3846	165		SEX: 1=male, 2=female
1	1	2	1	175.5	0.6162	5.26	-1.829	0.25	6.34387	11.2	28.4	55.2	104.8	183.6		L5/max= area under the curve of 5 min SR loading/ maximum Ca2+-activated force
1	2	1	1	186.8	0.6496	5.273	-1.564	0.18	5.96582	35.5556	71.6667	151.111	182.222	241.111
1	2	2	1	189.7	0.6817	5.099	-2.259	0.28	5.61393	24.6429	61.0714	93.5714	103.929	198.571
1	3	1	1	242.1	0.8747	5.416	-1.374	0.26	6.59762	22.3077	57.6923	90	169.615	170.385
1	3	2	1	239.6	0.9118	5.118	-1.632	0.26	6.59762	26.5385	42.3077	111.154	177.308	183.077
1	4	1	1	229.3	0.8475	5.33	-2.66	0.91	9.45835	15.9341	42.7473	71.8681	77.033	103.516
1	4	2	1	153.7	0.7489	5.38	-3.01	0.355	9.00829	7.88732	14.9296	45.0704	94.9296	154.648
1	5	1	1	190.4	0.6918	5.32	-2.56	0.56	10.9	52.0499	87.5223	146.881	285.383	367.914
1	5	2	1	209.2	0.7493	5.42	-2.41	0.39	9.89643	20.5128	46.4103	116.923	127.179	147.436
2	1	1	1	206.8	0.7286	5.757	-1.17	0.31	10.2745	25.8065	63.2258	117.419	176.774	193.226
2	1	2	1	197.6	0.6807	5.175	-2.347	0.17	9.62003	25.8824	60	84.1176	192.941	281.176
2	2	1	1	221.6	0.6518	5.113	-2.079	0.42	10.6577	10.7143	35.2381	125.476	160.476	196.667
2	2	2	1	151.6	0.8162	5.164	-2.726	0.11	11.1652	20	30	56.3636	57.2727	148.182
2	3	1	1	143.1	0.6776	5.101	-1.894	0.69	11.2058	11.4493	28.6957	50	76.5217	111.594
2	3	2	1	156.4	0.5885	5.42	-2.44	1.27	10.5231	1.1811	11.5748	34.0945	54.0157	107.48
2	4	1	1	169.1	0.7595	5.36	-2.71	0.45	9.02239	11.5556	22.8889	56.6667	90.4444	187.111
2	4	2	1	197.2	0.747	5.26	-3.55	0.42	10.6577	12.8571	44.5238	120.714	200.952	271.667
2	5	1	1	198.4	0.9074	5.54	-2.19	0.72	11.69	20	50.625	91.25	126.875	191.875
2	5	2	1	183.7	0.74	5.5	-2.36	0.33	10.9373	20	74.7059	129.412	175.882	212.941
1	1	1	2	117	0.6722	5.234	-1.569	0.21	9.47351	11.9048	24.7619	27.619	70	135.714
1	1	2	2	131	0.5442	5.43	-2.52	0.25	8.28587	6.4	18.8	29.6	76.8	117.6
1	2	1	2	142	0.6303	5.51	-2.63	0.29	9.61161	18.6207	30.3448	66.2069	86.8966	141.379
1	2	2	2	158.9	0.6905	5.48	-2.07	0.26	8.6173	6.53846	20.7692	23.4615	43.8462	76.1538
1	3	1	2	172.3	0.7055	5.38	-3.44	0.26	8.6173	11.9231	27.6923	51.5385	96.9231	165
1	3	2	2	149.7	0.6064	5.32	-2.86	0.18	8.12015	9.44444	31.1111	140	170.556	210.556
1	4	1	2	130.4	0.6093	5.178	-1.937	0.27	8.94874	24.0741	37.037	98.1481	162.963	181.111
1	4	2	2	136.9	0.6841	5.045	-2.784	0.29	9.61161	18.6207	30.3448	66.2069	86.8966	141.379
1	5	1	2	177.1	0.6163	5.132	-2.141	0.27	8.94874	24.0741	37.037	98.1481	162.963	181.111
1	5	2	2	178.1	0.647	5.105	-2.571	0.29	9.61161	18.6207	30.3448	66.2069	86.8966	141.379
2	1	1	2	109.2	0.6441	5.43	-1.79	0.21	6.96013	18.0952	44.2857	83.8095	117.619	208.095
2	1	2	2	120.1	0.6025	5.4	-1.94	0.17	7.66903	6.47059	11.7647	57.0588	130	204.706
2	2	1	2	119	0.5407	5.3	-2.77	0.35	8.88141	18.2857	42.8571	151.429	108	253.143
2	2	2	2	143.1	0.6672	5.27	-3.03	0.39	7.8194	6.92308	26.4103	57.4359	127.179	174.359
2	3	1	2	105.1	0.4567	5.19	-2.91	0.31	7.8664	24.1935	36.4516	38.0645	52.9032	54.8387
2	3	2	2	130.5	0.6621	5.34	-2.38	0.26	9.77795	10	18.0769	28.8462	36.1538	57.6923
2	4	1	2	133.7	0.5197	5.14	-3.99	0.17	8.44496	11.5385	22.3077	25.3846	72.3077	106.923
2	4	2	2	129.9	0.6599	5.169	-1.841	0.19	8.05304	24	50.6667	84.6667	158	260
2	5	1	2	141.7	0.5512	5.068	-2.362	0.25	9.4	8.4	13.6	24	26.4	54.4
2	5	2	2	126.3	0.5912	5.253	-1.63	0.35	8.88141	2.57143	2.85714	7.14286	14	32.2857

## Sheet: Biochem-male
Lane 1
															All protein blots associated with gels found in 'protein analysis' Image lab files.
Lane 1

## Sheet: Biochem-female
Lane 1
															All protein blots associated with gels found in 'protein analysis' Image lab files.
Lane 1
